# Supplementary material for: Divergent Processing of Cell Stress Signals as the Basis of Cancer Progression: Licensing NFκB on Chromatin
Source: Int J Mol Sci. 2024 Aug 7;25(16):8621. doi: 10.3390/ijms25168621 (PMC11354898; doi:10.3390/ijms25168621)
Supplement: Supplementary file 1 [file ijms-25-08621-s001.zip]

Archive with 1 entries (1 files):
- ijms-3124210-supplementary.pdf
